# Supplementary material for: n-3 Polyunsaturated Fatty Acids and Metabolic Syndrome Risk: A Meta-Analysis
Source: Nutrients. 2017 Jul 6;9(7):703. doi: 10.3390/nu9070703 (PMC5537818; doi:10.3390/nu9070703)
Supplement: Supplementary file 1 [file nutrients-09-00703-s001.zip]

Archive with 1 entries (1 files):
- nutrients-193218-supplementary.pdf
